# Supplementary material for: Nonequilibrium Colloids: Temperature-Induced Bouquet Formation of Flower-like Micelles as a Time-Domain-Shifting Macromolecular Heat Alert
Source: ACS Appl Mater Interfaces. 2023 Sep 7;15(50):57950–9. doi: 10.1021/acsami.3c09590 (PMC10739602; doi:10.1021/acsami.3c09590)
Supplement: Supplementary file 2 — am3c09590_si_002.zip [file am3c09590_si_002.zip]

Archive with 6 entries (6 files):
- DATA/Fig 2a.txt
- DATA/Fig 2b.txt
- DATA/Fig 2c.txt
- DATA/Fig 2d.txt
- DATA/Fig 5.txt
- DATA/Fig S3.txt
