# Supplementary material for: Nonequilibrium Colloids: Temperature-Induced Bouquet Formation of Flower-like Micelles as a Time-Domain-Shifting Macromolecular Heat Alert
Source: ACS Appl Mater Interfaces. 2023 Sep 7;15(50):57950–9. doi: 10.1021/acsami.3c09590 (PMC10739602; doi:10.1021/acsami.3c09590)
Supplement: Supplementary file 2 — am3c09590_si_002.zip [file am3c09590_si_002.zip › DATA/Fig 2a.txt]

PBCP				PBCP/K3[Fe(CN)6]				Pluronic F108		
T  [¡C]	interfacial tension [mN/m]	sdev IT [mN/m		T  [¡C]	interfacial tension [mN/m]	sdev IT [mN/m		T  [¡C]	interfacial tension [mN/m]	sdev IT [mN/m
										
11.21587	22.65603	0.43857		11.18413	20.34548	1.20301		14.15553	14.67966	0.15507
20.4	21.55939	0.27083		20.4287	18.78894	0.19373		20.19869	12.28967	0.04165
29.7	18.50213	0.10764		25.73016	17.29444	0.32224		25.3	10.31033	0.20104
38.97812	15.80254	0.49046						29.94538	7.48258	0.04155
								34.79939	6.50839	0.25561
								39.16904	7.31742	0.72375
