# Supplementary material for: Nonequilibrium Colloids: Temperature-Induced Bouquet Formation of Flower-like Micelles as a Time-Domain-Shifting Macromolecular Heat Alert
Source: ACS Appl Mater Interfaces. 2023 Sep 7;15(50):57950–9. doi: 10.1021/acsami.3c09590 (PMC10739602; doi:10.1021/acsami.3c09590)
Supplement: Supplementary file 2 — am3c09590_si_002.zip [file am3c09590_si_002.zip › DATA/Fig 2b.txt]

	max T: 29°C		max T: 28°C		max T: 27°C		max T: 26°C		max T: 25°C
temperature	hydrodynamic radius	temperature	hydrodynamic radius	temperature	hydrodynamic radius	temperature	hydrodynamic radius	temperature	hydrodynamic radius
[°C]	[nm]	[°C]	[nm]	[°C]	[nm]	[°C]	[nm]	[°C]	[nm]
14.8116	29.25691	14.7767	30.0818	14.76684	--	14.75826	29.90092	14.76074	29.67686
19.73054	31.45368	19.78289	31.23088	19.79369	30.89843	19.80268	29.91375	19.80167	30.33178
24.7819	31.55674	24.81168	31.29457	24.81768	30.85356	24.82022	30.34818	24.82182	29.88011
25.77602	31.74905	25.80903	31.54166	25.81558	31.02318	25.81746	30.12608	14.75056	31.03363
26.76472	32.34318	26.80405	32.09963	26.81766	31.68113	14.75056	31.03363
27.75489	39.02855	27.81086	38.20259	14.74885	31.78918
28.78927	59.4046	14.75156	34.46738
15.23736	61.67613
14.75238	51.5234
14.76062	51.29368
14.75333	51.32856
14.74646	51.32359
