# Supplementary material for: Nonequilibrium Colloids: Temperature-Induced Bouquet Formation of Flower-like Micelles as a Time-Domain-Shifting Macromolecular Heat Alert
Source: ACS Appl Mater Interfaces. 2023 Sep 7;15(50):57950–9. doi: 10.1021/acsami.3c09590 (PMC10739602; doi:10.1021/acsami.3c09590)
Supplement: Supplementary file 2 — am3c09590_si_002.zip [file am3c09590_si_002.zip › DATA/Fig 2c.txt]

time	hydrodynamic radius	scattering intensity	temperature
h	nm	a.u.	�C
0	29.25691	2.63E-04	14.8116
4	31.45368	3.08E-04	19.73054
10	31.55674	3.23E-04	24.7819
17	31.74905	3.35E-04	25.77602
20	32.34318	3.45E-04	26.76472
23	39.02855	5.03E-04	27.75489
25	59.4046	0.00168	28.78927
27	61.67613	0.00153	15.23736
46	51.5234	0.00101	14.75238
47	51.29368	0.00102	14.76062
73	51.32856	9.70E-04	14.75333
93	51.32359	9.53E-04	14.74646
