# Supplementary material for: Nonequilibrium Colloids: Temperature-Induced Bouquet Formation of Flower-like Micelles as a Time-Domain-Shifting Macromolecular Heat Alert
Source: ACS Appl Mater Interfaces. 2023 Sep 7;15(50):57950–9. doi: 10.1021/acsami.3c09590 (PMC10739602; doi:10.1021/acsami.3c09590)
Supplement: Supplementary file 2 — am3c09590_si_002.zip [file am3c09590_si_002.zip › DATA/Fig 2d.txt]

time	averaged hydrodynamic radius	sdev R_H
[h]	[nm]	[nm]
0	35.99295	2.31814
1.08929	42.21488	1.1048
2.17857	45.86769	1.48105
3.26786	48.41453	1.62552
4.35714	50.35832	1.5414
5.44643	52.2133	1.4256
6.53571	53.75434	1.75795
7.625	54.98797	2.26728
8.71429	56.24769	2.81886
9.80357	58.01944	3.00607
10.89286	59.79119	3.32786
11.98214	61.5129	3.78523
13.07143	63.18828	4.36338
14.16071	64.81017	5.05811
15.25	66.42157	5.81507
