# Supplementary material for: Nonequilibrium Colloids: Temperature-Induced Bouquet Formation of Flower-like Micelles as a Time-Domain-Shifting Macromolecular Heat Alert
Source: ACS Appl Mater Interfaces. 2023 Sep 7;15(50):57950–9. doi: 10.1021/acsami.3c09590 (PMC10739602; doi:10.1021/acsami.3c09590)
Supplement: Supplementary file 2 — am3c09590_si_002.zip [file am3c09590_si_002.zip › DATA/Fig 5.txt]

q	intensity	d(intensity)	q	intensity	q	intensity	intensity	q	intensity
1/nm	a.u.	a.u.	1/nm	a.u.	1/nm	a.u.	a.u.	1/nm	a.u.
25°C data	25°C data	25°C data	25°C fit	25°C fit	35°C data	35°C data	35°C data	35°C fit	35°C fit
0.05176	5.08E-4	4.85E-5	0.05176	6.21618E-4	0.0309	5.02296E-4	5.43861E-5	0.0309	3.52409E-4
0.05598	6.21E-4	3.51E-5	0.05598	6.40468E-4	0.03195	0.00103	3.96617E-5	0.03195	3.47409E-4
0.0602	6.11E-4	3.33E-5	0.0602	6.58356E-4	0.03299	4.64769E-4	3.72453E-5	0.03299	3.42319E-4
0.06442	7.07E-4	2.7E-5	0.06442	6.7432E-4	0.03404	7.15634E-4	3.16177E-5	0.03404	3.37146E-4
0.06863	7.35E-4	2.33E-5	0.06863	6.87267E-4	0.03509	5.84807E-4	3.36695E-5	0.03509	3.31897E-4
0.07285	7.37E-4	2.02E-5	0.07285	6.96169E-4	0.03613	5.83594E-4	3.16722E-5	0.03613	3.26577E-4
0.07707	7.14E-4	1.77E-5	0.07707	6.99991E-4	0.03718	5.94661E-4	2.53594E-5	0.03718	3.21194E-4
0.08129	6.68E-4	1.82E-5	0.08129	6.9796E-4	0.03823	4.34077E-4	2.44342E-5	0.03823	3.15754E-4
0.08551	6.67E-4	1.65E-5	0.08551	6.89654E-4	0.03928	5.93822E-4	2.0704E-5	0.03928	3.10263E-4
0.08972	6.49E-4	1.55E-5	0.08972	6.75132E-4	0.04032	4.00015E-4	2.01667E-5	0.04032	3.04729E-4
0.09394	6.74E-4	1.4E-5	0.09394	6.5479E-4	0.04137	5.22326E-4	1.78821E-5	0.04137	2.99157E-4
0.09816	6.22E-4	1.32E-5	0.09816	6.29515E-4	0.04242	3.32268E-4	1.8074E-5	0.04242	2.93554E-4
0.10238	5.99E-4	1.25E-5	0.10238	6.00433E-4	0.04347	3.92909E-4	1.64412E-5	0.04347	2.87927E-4
0.10659	5.86E-4	1.13E-5	0.10659	5.68865E-4	0.04451	3.61753E-4	1.57326E-5	0.04451	2.8228E-4
0.11081	5.39E-4	1.05E-5	0.11081	5.3588E-4	0.04556	3.4204E-4	1.50263E-5	0.04556	2.76622E-4
0.11503	4.99E-4	1.02E-5	0.11503	5.02631E-4	0.04661	3.88099E-4	1.26213E-5	0.04661	2.70958E-4
0.11925	4.65E-4	9.96E-6	0.11925	4.70001E-4	0.04766	3.15379E-4	1.28137E-5	0.04766	2.65294E-4
0.12347	4.49E-4	9.18E-6	0.12347	4.38648E-4	0.0487	3.38747E-4	1.1761E-5	0.0487	2.59635E-4
0.12768	3.98E-4	8.82E-6	0.12768	4.09083E-4	0.04975	2.94038E-4	1.18863E-5	0.04975	2.53989E-4
0.1319	3.79E-4	8.4E-6	0.1319	3.81427E-4	0.0508	3.08321E-4	1.06911E-5	0.0508	2.48359E-4
0.13823	3.36E-4	5.77E-6	0.13823	3.43869E-4	0.05185	2.57367E-4	1.01426E-5	0.05185	2.42753E-4
0.14455	3.16E-4	7.72E-6	0.14455	3.10986E-4	0.05289	2.71722E-4	9.82005E-6	0.05289	2.37174E-4
0.14877	3E-4	7.16E-6	0.14877	2.91418E-4	0.05394	2.79965E-4	9.26262E-6	0.05394	2.3163E-4
0.15299	2.8E-4	6.89E-6	0.15299	2.73582E-4	0.05499	2.53823E-4	8.51636E-6	0.05499	2.26123E-4
0.15932	2.44E-4	4.97E-6	0.15932	2.49702E-4	0.05604	2.63648E-4	7.73719E-6	0.05604	2.2066E-4
0.16564	2.27E-4	6.92E-6	0.16564	2.28776E-4	0.05708	2.08822E-4	7.97306E-6	0.05708	2.15246E-4
0.17197	2.09E-4	4.48E-6	0.17197	2.10185E-4	0.05813	2.24751E-4	7.47522E-6	0.05813	2.09884E-4
0.1783	1.92E-4	6.04E-6	0.1783	1.93476E-4	0.05918	1.97318E-4	7.84795E-6	0.05918	2.04579E-4
0.18462	1.84E-4	3.95E-6	0.18462	1.78264E-4	0.06023	2.10074E-4	7.22447E-6	0.06023	1.99335E-4
0.19306	1.7E-4	3.62E-6	0.19306	1.59717E-4	0.06127	1.98413E-4	6.79346E-6	0.06127	1.94156E-4
0.19939	1.4E-4	5.59E-6	0.19939	1.46867E-4	0.06232	1.89721E-4	6.6146E-6	0.06232	1.89046E-4
0.20571	1.33E-4	3.72E-6	0.20571	1.3482E-4	0.06337	1.85109E-4	6.03884E-6	0.06337	1.84009E-4
0.21415	1.23E-4	3.3E-6	0.21415	1.19884E-4	0.06441	1.80953E-4	5.55275E-6	0.06441	1.79047E-4
0.22258	1.06E-4	3.47E-6	0.22258	1.06289E-4	0.06546	1.75958E-4	5.41646E-6	0.06546	1.74165E-4
0.23102	9.22E-5	3.22E-6	0.23102	9.40412E-5	0.06651	1.58856E-4	5.63689E-6	0.06651	1.69364E-4
0.23945	7.33E-5	3.31E-6	0.23945	8.31697E-5	0.06808	1.60258E-4	3.83022E-6	0.06808	1.62322E-4
0.24789	5.74E-5	4.82E-6	0.24789	7.35845E-5	0.06965	1.57898E-4	5.09523E-6	0.06965	1.5548E-4
0.25844	6.71E-5	2.07E-6	0.25844	6.32328E-5	0.0707	1.49167E-4	5.07703E-6	0.0707	1.51032E-4
0.26898	5.26E-5	2.55E-6	0.26898	5.43874E-5	0.07175	1.42544E-4	4.75555E-6	0.07175	1.46677E-4
0.27742	4.7E-5	2.46E-6	0.27742	4.81465E-5	0.07279	1.38967E-4	4.43101E-6	0.07279	1.42418E-4
0.30905	2.91E-5	1.86E-6	0.30905	2.90308E-5	0.07437	1.33106E-4	3.11148E-6	0.07437	1.36211E-4
0.33436	1.42E-5	1.82E-6	0.33436	1.7383E-5	0.07594	1.18742E-4	4.41127E-6	0.07594	1.30225E-4
0.34701	1.61E-5	1.63E-6	0.34701	1.28993E-5	0.07698	1.27022E-4	3.58437E-6	0.07698	1.26359E-4
0.35966	1.16E-5	1.66E-6	0.35966	9.36923E-6	0.07803	1.14146E-4	3.73702E-6	0.07803	1.22593E-4
0.37232	7.97E-6	1.61E-6	0.37232	6.7467E-6	0.0796	1.10628E-4	2.68214E-6	0.0796	1.17135E-4
0.38708	5.15E-6	1.41E-6	0.38708	4.70199E-6	0.08117	9.80293E-5	3.90313E-6	0.08117	1.11904E-4
0.40184	6.16E-6	1.48E-6	0.40184	3.54546E-6	0.08222	1.0578E-4	3.39466E-6	0.08222	1.08544E-4
0.4166	2.97E-6	1.31E-6	0.4166	3.04434E-6	0.08379	1.01281E-4	2.344E-6	0.08379	1.03693E-4
0.46722	7.71E-7	1.33E-6	0.46722	3.3411E-6	0.08536	8.5791E-5	3.46806E-6	0.08536	9.90687E-5
0.48409	5.19E-6	1.1E-6	0.48409	3.43458E-6	0.08693	8.83815E-5	2.18951E-6	0.08693	9.46683E-5
0.50096	2.02E-6	1.14E-6	0.50096	3.38901E-6	0.08851	8.32576E-5	3.1736E-6	0.08851	9.04891E-5
0.51994	1.34E-6	1.15E-6	0.51994	3.18504E-6	0.08955	8.02598E-5	3.06177E-6	0.08955	8.78241E-5
0.56212	2.61E-6	9.3E-7	0.56212	2.44112E-6	0.09112	7.55475E-5	2.11556E-6	0.09112	8.40052E-5
0.67389	2.09E-6	7.46E-7	0.67389	1.19613E-6	0.09322	7.57839E-5	1.94722E-6	0.09322	7.92395E-5
0.6992	1.4E-6	7.42E-7	0.6992	1.10038E-6	0.09479	7.27167E-5	2.53566E-6	0.09479	7.59031E-5
0.81097	7.66E-7	6.5E-7	0.81097	9.88417E-7	0.09636	7.02174E-5	1.8085E-6	0.09636	7.27642E-5
0.93961	6.26E-7	6.29E-7	0.93961	7.35405E-7	0.09793	6.95117E-5	2.38901E-6	0.09793	6.98166E-5
1.04927	5.3E-7	5.93E-7	1.04927	6.71715E-7	0.0995	6.34387E-5	1.67602E-6	0.0995	6.70538E-5
1.35717	3.55E-7	5.48E-7	1.35717	5.9831E-7	0.1016	6.10459E-5	1.66286E-6	0.1016	6.36458E-5
					0.10317	5.68082E-5	2.39756E-6	0.10317	6.12874E-5
					0.10474	5.62651E-5	1.52764E-6	0.10474	5.90903E-5
					0.10684	5.56989E-5	1.44464E-6	0.10684	5.6399E-5
					0.10893	5.35082E-5	1.44689E-6	0.10893	5.39636E-5
					0.1105	5.62697E-5	1.74366E-6	0.1105	5.22943E-5
					0.11207	5.1465E-5	1.36072E-6	0.11207	5.07517E-5
					0.11417	4.82728E-5	1.38185E-6	0.11417	4.88792E-5
					0.11626	4.54098E-5	1.38434E-6	0.11626	4.7202E-5
					0.11836	4.45154E-5	1.34245E-6	0.11836	4.57035E-5
					0.12045	4.4747E-5	1.21206E-6	0.12045	4.4368E-5
					0.12255	4.23127E-5	1.18277E-6	0.12255	4.31806E-5
					0.12464	4.09909E-5	1.19064E-6	0.12464	4.21271E-5
					0.12674	3.97691E-5	1.16686E-6	0.12674	4.11942E-5
					0.12883	3.80488E-5	1.17749E-6	0.12883	4.03694E-5
					0.13093	3.60278E-5	1.14203E-6	0.13093	3.96412E-5
					0.13354	3.63351E-5	8.89646E-7	0.13354	3.88504E-5
					0.13616	3.69026E-5	1.10057E-6	0.13616	3.81744E-5
					0.13826	3.41067E-5	1.09358E-6	0.13826	3.77043E-5
					0.14088	3.44971E-5	8.73374E-7	0.14088	3.71913E-5
					0.14349	3.38544E-5	1.06243E-6	0.14349	3.67464E-5
					0.14559	3.31409E-5	1.10674E-6	0.14559	3.64292E-5
					0.14821	3.24237E-5	7.50646E-7	0.14821	3.60684E-5
					0.15083	3.37284E-5	9.57568E-7	0.15083	3.57327E-5
					0.15345	3.29969E-5	8.29405E-7	0.15345	3.54056E-5
					0.15606	3.40883E-5	9.20328E-7	0.15606	3.50698E-5
					0.15868	3.06254E-5	8.35472E-7	0.15868	3.47068E-5
					0.16182	3.26804E-5	8.30622E-7	0.16182	3.42083E-5
					0.16444	3.07439E-5	9.77161E-7	0.16444	3.37176E-5
					0.16706	3.06935E-5	8.39302E-7	0.16706	3.3139E-5
					0.1702	3.11336E-5	7.89901E-7	0.1702	3.23064E-5
					0.17335	3.28655E-5	7.17982E-7	0.17335	3.13044E-5
					0.17649	3.15183E-5	7.59703E-7	0.17649	3.01243E-5
					0.17963	3.04457E-5	7.09335E-7	0.17963	2.8771E-5
					0.18277	2.9256E-5	7.25208E-7	0.18277	2.72633E-5
					0.18591	2.83832E-5	6.53112E-7	0.18591	2.56323E-5
					0.18906	2.61602E-5	6.6487E-7	0.18906	2.3918E-5
					0.1922	2.53454E-5	6.10341E-7	0.1922	2.21642E-5
					0.19534	2.27261E-5	6.14173E-7	0.19534	2.04144E-5
					0.19848	1.95131E-5	6.6049E-7	0.19848	1.87073E-5
					0.20215	1.69662E-5	5.60514E-7	0.20215	1.68118E-5
					0.20582	1.53923E-5	6.11781E-7	0.20582	1.50536E-5
					0.20948	1.38246E-5	4.68531E-7	0.20948	1.34535E-5
					0.21315	1.31538E-5	4.99389E-7	0.21315	1.20196E-5
					0.21681	1.06039E-5	4.87738E-7	0.21681	1.07494E-5
					0.22048	9.63332E-6	5.4505E-7	0.22048	9.63394E-6
					0.22415	7.95368E-6	4.46438E-7	0.22415	8.65967E-6
					0.22834	6.68637E-6	4.45553E-7	0.22834	7.6993E-6
					0.23252	6.42215E-6	4.33784E-7	0.23252	6.87969E-6
					0.23619	6.08347E-6	4.61722E-7	0.23619	6.26051E-6
					0.23986	3.90913E-6	4.52076E-7	0.23986	5.71884E-6
					0.24405	3.49762E-6	6.07214E-7	0.24405	5.18002E-6
					0.24876	2.9186E-6	6.34167E-7	0.24876	4.65929E-6
					0.25347	4.21197E-6	3.55165E-7	0.25347	4.21367E-6
					0.25766	4.21487E-6	3.21405E-7	0.25766	3.87067E-6
					0.26185	3.30209E-6	3.41115E-7	0.26185	3.57069E-6
					0.26657	2.67553E-6	3.1369E-7	0.26657	3.27809E-6
					0.27128	3.05043E-6	3.27139E-7	0.27128	3.02709E-6
					0.27599	2.79505E-6	2.84188E-7	0.27599	2.81236E-6
					0.28071	1.70638E-6	3.62353E-7	0.28071	2.62898E-6
					0.30637	1.73092E-6	2.85663E-7	0.30637	1.98875E-6
					0.3116	1.72596E-6	2.67382E-7	0.3116	1.89941E-6
					0.31684	1.34919E-6	2.80419E-7	0.31684	1.8167E-6
					0.32208	1.08595E-6	2.96433E-7	0.32208	1.73923E-6
					0.32784	1.64189E-6	2.44869E-7	0.32784	1.65917E-6
					0.3336	1.30596E-6	2.79763E-7	0.3336	1.58384E-6
					0.33936	9.32696E-7	2.56242E-7	0.33936	1.51243E-6
					0.34565	1.20117E-6	2.28463E-7	0.34565	1.43767E-6
					0.35141	1.4947E-6	2.48318E-7	0.35141	1.37044E-6
					0.35717	7.66396E-7	2.43634E-7	0.35717	1.30292E-6
					0.36345	1.24168E-6	2.1178E-7	0.36345	1.22772E-6
					0.36974	6.86651E-7	2.3894E-7	0.36974	1.15057E-6
					0.37654	1.04264E-6	2.02634E-7	0.37654	1.06576E-6
					0.38335	2.33284E-7	2.58998E-7	0.38335	9.81835E-7
					0.38964	7.61325E-7	2.16023E-7	0.38964	9.07383E-7
					0.39644	8.90251E-7	1.86102E-7	0.39644	8.3196E-7
