# Supplementary material for: Nonequilibrium Colloids: Temperature-Induced Bouquet Formation of Flower-like Micelles as a Time-Domain-Shifting Macromolecular Heat Alert
Source: ACS Appl Mater Interfaces. 2023 Sep 7;15(50):57950–9. doi: 10.1021/acsami.3c09590 (PMC10739602; doi:10.1021/acsami.3c09590)
Supplement: Supplementary file 2 — am3c09590_si_002.zip [file am3c09590_si_002.zip › DATA/Fig S3.txt]

time	signal Pluronic F108	time	signal PBCP	time	signal macroinitiator
[min]	[a.u.]	[min]	[a.u.]	[min]	[a.u.]
8.85	0.00755	8.85	0.03046	8.85	0.01591
8.86667	0.00759	8.86667	0.03032	8.86667	0.01617
8.88333	0.0076	8.88333	0.03055	8.88333	0.01643
8.9	0.00762	8.9	0.03093	8.9	0.01674
8.91667	0.0076	8.91667	0.03115	8.91667	0.01695
8.93333	0.00756	8.93333	0.03146	8.93333	0.01705
8.95	0.00751	8.95	0.03176	8.95	0.01705
8.96667	0.00745	8.96667	0.03228	8.96667	0.01695
8.98333	0.00739	8.98333	0.03311	8.98333	0.01674
9	0.00732	9	0.03408	9	0.01648
9.01667	0.00729	9.01667	0.03505	9.01667	0.01612
9.03333	0.00729	9.03333	0.03609	9.03333	0.01565
9.05	0.0073	9.05	0.03721	9.05	0.01512
9.06667	0.0073	9.06667	0.03826	9.06667	0.01455
9.08333	0.00729	9.08333	0.03953	9.08333	0.01398
9.1	0.00728	9.1	0.04116	9.1	0.0134
9.11667	0.00728	9.11667	0.04295	9.11667	0.01288
9.13333	0.00729	9.13333	0.04481	9.13333	0.01252
9.15	0.0073	9.15	0.04705	9.15	0.01215
9.16667	0.0073	9.16667	0.04957	9.16667	0.01189
9.18333	0.0073	9.18333	0.05181	9.18333	0.01168
9.2	0.0073	9.2	0.05456	9.2	0.01163
9.21667	0.00729	9.21667	0.05753	9.21667	0.01173
9.23333	0.00728	9.23333	0.06006	9.23333	0.01184
9.25	0.00726	9.25	0.06289	9.25	0.012
9.26667	0.00724	9.26667	0.06631	9.26667	0.01205
9.28333	0.00724	9.28333	0.0701	9.28333	0.0122
9.3	0.00726	9.3	0.07456	9.3	0.01241
9.31667	0.00732	9.31667	0.07932	9.31667	0.01267
9.33333	0.00739	9.33333	0.0837	9.33333	0.01293
9.35	0.00747	9.35	0.08846	9.35	0.01304
9.36667	0.00753	9.36667	0.09418	9.36667	0.01304
9.38333	0.00756	9.38333	0.09968	9.38333	0.01299
9.4	0.00758	9.4	0.10473	9.4	0.01304
9.41667	0.0076	9.41667	0.11112	9.41667	0.0133
9.43333	0.00762	9.43333	0.11848	9.43333	0.01366
9.45	0.00763	9.45	0.1262	9.45	0.01403
9.46667	0.00766	9.46667	0.13534	9.46667	0.01434
9.48333	0.00768	9.48333	0.14477	9.48333	0.0146
9.5	0.00772	9.5	0.15369	9.5	0.01486
9.51667	0.00776	9.51667	0.16431	9.51667	0.01507
9.53333	0.00782	9.53333	0.17612	9.53333	0.01523
9.55	0.00786	9.55	0.18733	9.55	0.01539
9.56667	0.00791	9.56667	0.20033	9.56667	0.01565
9.58333	0.00798	9.58333	0.2151	9.58333	0.01596
9.6	0.00806	9.6	0.23062	9.6	0.01632
9.61667	0.00813	9.61667	0.24837	9.61667	0.01669
9.63333	0.00821	9.63333	0.26686	9.63333	0.01705
9.65	0.00828	9.65	0.28431	9.65	0.01763
9.66667	0.00837	9.66667	0.30443	9.66667	0.0182
9.68333	0.00848	9.68333	0.32738	9.68333	0.01872
9.7	0.0086	9.7	0.35106	9.7	0.01919
9.71667	0.00871	9.71667	0.37386	9.71667	0.0194
9.73333	0.00886	9.73333	0.39895	9.73333	0.01951
9.75	0.00905	9.75	0.42665	9.75	0.01971
9.76667	0.00922	9.76667	0.45493	9.76667	0.02013
9.78333	0.00947	9.78333	0.48612	9.78333	0.02065
9.8	0.00971	9.8	0.51685	9.8	0.02128
9.81667	0.00992	9.81667	0.5441	9.81667	0.02175
9.83333	0.01017	9.83333	0.57402	9.83333	0.02211
9.85	0.01051	9.85	0.60929	9.85	0.02243
9.86667	0.01088	9.86667	0.64106	9.86667	0.02284
9.88333	0.0113	9.88333	0.6721	9.88333	0.02342
9.9	0.01183	9.9	0.70432	9.9	0.0241
9.91667	0.01236	9.91667	0.73231	9.91667	0.02483
9.93333	0.01295	9.93333	0.76104	9.93333	0.0255
9.95	0.01385	9.95	0.79393	9.95	0.02618
9.96667	0.01465	9.96667	0.82319	9.96667	0.02696
9.98333	0.01541	9.98333	0.8462	9.98333	0.02775
10	0.0163	10	0.87115	10	0.02858
10.0167	0.01739	10.0167	0.89617	10.0167	0.02957
10.0333	0.01836	10.0333	0.91593	10.0333	0.03067
10.05	0.01974	10.05	0.93456	10.05	0.03181
10.0667	0.02128	10.0667	0.95231	10.0667	0.03327
10.0833	0.02267	10.0833	0.9656	10.0833	0.03473
10.1	0.0243	10.1	0.978	10.1	0.0364
10.1167	0.02647	10.1167	0.9887	10.1167	0.03823
10.1333	0.02886	10.1333	0.99464	10.1333	0.04032
10.15	0.03145	10.15	0.99836	10.15	0.04261
10.1667	0.03459	10.1667	1	10.1667	0.04517
10.1833	0.03767	10.1833	0.99897	10.1833	0.04835
10.2	0.04122	10.2	0.99489	10.2	0.05179
10.2167	0.04577	10.2167	0.98859	10.2167	0.05554
10.2333	0.05027	10.2333	0.98117	10.2333	0.06024
10.25	0.05559	10.25	0.97123	10.25	0.06535
10.2667	0.06257	10.2667	0.95765	10.2667	0.07135
10.2833	0.06938	10.2833	0.94355	10.2833	0.07927
10.3	0.07802	10.3	0.93005	10.3	0.08793
10.3167	0.088	10.3167	0.91313	10.3167	0.09774
10.3333	0.10011	10.3333	0.89406	10.3333	0.10978
10.35	0.11172	10.35	0.87662	10.35	0.12314
10.3667	0.12576	10.3667	0.8545	10.3667	0.13842
10.3833	0.14687	10.3833	0.83098	10.3833	0.15698
10.4	0.16579	10.4	0.81205	10.4	0.17706
10.4167	0.18695	10.4167	0.7909	10.4167	0.19907
10.4333	0.21345	10.4333	0.76797	10.4333	0.22358
10.45	0.23857	10.45	0.74793	10.45	0.25493
10.4667	0.26652	10.4667	0.72404	10.4667	0.28586
10.4833	0.30785	10.4833	0.6991	10.4833	0.31918
10.5	0.34317	10.5	0.67899	10.5	0.35819
10.5167	0.37994	10.5167	0.65791	10.5167	0.39616
10.5333	0.42512	10.5333	0.63632	10.5333	0.43684
10.55	0.46533	10.55	0.61754	10.55	0.48561
10.5667	0.51467	10.5667	0.5981	10.5667	0.53171
10.5833	0.5666	10.5833	0.57769	10.5833	0.57807
10.6	0.61086	10.6	0.5581	10.6	0.62866
10.6167	0.6523	10.6167	0.54066	10.6167	0.6756
10.6333	0.69744	10.6333	0.52323	10.6333	0.72416
10.65	0.749	10.65	0.50504	10.65	0.77063
10.6667	0.79042	10.6667	0.48954	10.6667	0.81418
10.6833	0.83041	10.6833	0.4715	10.6833	0.8535
10.7	0.87795	10.7	0.45295	10.7	0.89147
10.7167	0.91175	10.7167	0.43878	10.7167	0.92286
10.7333	0.93939	10.7333	0.42364	10.7333	0.9504
10.75	0.96543	10.75	0.40754	10.75	0.97152
10.7667	0.98265	10.7667	0.39218	10.7667	0.98832
10.7833	0.99348	10.7833	0.37667	10.7833	0.99718
10.8	1	10.8	0.3625	10.8	1
10.8167	0.99934	10.8167	0.35055	10.8167	0.99624
10.8333	0.99202	10.8333	0.33838	10.8333	0.98613
10.85	0.97771	10.85	0.32429	10.85	0.97038
10.8667	0.96015	10.8667	0.31145	10.8667	0.94837
10.8833	0.94034	10.8833	0.30106	10.8833	0.92198
10.9	0.90775	10.9	0.28942	10.9	0.89215
10.9167	0.87141	10.9167	0.27702	10.9167	0.85663
10.9333	0.83853	10.9333	0.26634	10.9333	0.81955
10.95	0.80212	10.95	0.25558	10.95	0.78074
10.9667	0.75726	10.9667	0.24445	10.9667	0.73761
10.9833	0.71213	10.9833	0.23384	10.9833	0.69631
11	0.66926	11	0.22294	11	0.6526
11.0167	0.62389	11.0167	0.21263	11.0167	0.60989
11.0333	0.58538	11.0333	0.2038	11.0333	0.56858
11.05	0.54802	11.05	0.1946	11.05	0.53056
11.0667	0.50507	11.0667	0.18533	11.0667	0.49463
11.0833	0.46613	11.0833	0.17761	11.0833	0.45504
11.1	0.43309	11.1	0.16886	11.1	0.42219
11.1167	0.39898	11.1167	0.15981	11.1167	0.39241
11.1333	0.3718	11.1333	0.15269	11.1333	0.36325
11.15	0.34748	11.15	0.14534	11.15	0.33957
11.1667	0.32261	11.1667	0.138	11.1667	0.31861
11.1833	0.30392	11.1833	0.1317	11.1833	0.29759
11.2	0.28924	11.2	0.12539	11.2	0.28142
11.2167	0.27574	11.2167	0.1182	11.2167	0.26833
11.2333	0.26283	11.2333	0.11152	11.2333	0.2566
11.25	0.25427	11.25	0.10611	11.25	0.24784
11.2667	0.24692	11.2667	0.10062	11.2667	0.24126
11.2833	0.24169	11.2833	0.09447	11.2833	0.23621
11.3	0.23892	11.3	0.08913	11.3	0.23308
11.3167	0.23746	11.3167	0.08431	11.3167	0.2312
11.3333	0.23684	11.3333	0.07927	11.3333	0.23031
11.35	0.23716	11.35	0.07489	11.35	0.23016
11.3667	0.23801	11.3667	0.06985	11.3667	0.23068
11.3833	0.23923	11.3833	0.06474	11.3833	0.23135
11.4	0.24028	11.4	0.06088	11.4	0.23214
11.4167	0.24112	11.4167	0.05725	11.4167	0.23255
11.4333	0.2417	11.4333	0.05369	11.4333	0.23261
11.45	0.24156	11.45	0.05051	11.45	0.23209
11.4667	0.24059	11.4667	0.04732	11.4667	0.23094
11.4833	0.23855	11.4833	0.04398	11.4833	0.22896
11.5	0.23592	11.5	0.04132	11.5	0.22583
11.5167	0.23281	11.5167	0.03902	11.5167	0.22212
11.5333	0.22741	11.5333	0.03665	11.5333	0.21759
11.55	0.22109	11.55	0.03399	11.55	0.2119
11.5667	0.21509	11.5667	0.03169	11.5667	0.2058
11.5833	0.20823	11.5833	0.02954	11.5833	0.1985
11.6	0.19948	11.6	0.0274	11.6	0.19041
11.6167	0.19029	11.6167	0.02562	11.6167	0.18202
11.6333	0.18098	11.6333	0.02362	11.6333	0.17372
11.65	0.17065	11.65	0.02133	11.65	0.16528
11.6667	0.16153	11.6667	0.01948	11.6667	0.155
11.6833	0.1523	11.6833	0.018	11.6833	0.14608
11.7	0.14197	11.7	0.01667	11.7	0.13727
11.7167	0.13311	11.7167	0.01556	11.7167	0.12783
11.7333	0.12448	11.7333	0.0143	11.7333	0.11959
11.75	0.11492	11.75	0.01312	11.75	0.11119
11.7667	0.10724	11.7667	0.01224	11.7667	0.10332
11.7833	0.1006	11.7833	0.0115	11.7833	0.09622
11.8	0.09233	11.8	0.01084	11.8	0.08965
11.8167	0.08474	11.8167	0.01003	11.8167	0.08308
11.8333	0.0791	11.8333	0.00929	11.8333	0.07745
11.85	0.07373	11.85	0.00848	11.85	0.07239
11.8667	0.06791	11.8667	0.00767	11.8667	0.06738
11.8833	0.06271	11.8833	0.00701	11.8833	0.06316
11.9	0.05843	11.9	0.00657	11.9	0.05909
11.9167	0.05424	11.9167	0.00613	11.9167	0.05544
11.9333	0.05103	11.9333	0.00576	11.9333	0.05221
11.95	0.04753	11.95	0.0054	11.95	0.04939
11.9667	0.0443	11.9667	0.00488	11.9667	0.04683
11.9833	0.0419	11.9833	0.00444	11.9833	0.04438
12	0.03977	12	0.00408	12	0.04235
12.0167	0.03743	12.0167	0.00371	12.0167	0.04037
12.0333	0.03538	12.0333	0.00349	12.0333	0.03854
12.05	0.03364	12.05	0.00328	12.05	0.03698
12.0667	0.03185	12.0667	0.00306	12.0667	0.03557
12.0833	0.03045	12.0833	0.00277	12.0833	0.03432
12.1	0.0293	12.1	0.00248	12.1	0.03322
12.1167	0.02814	12.1167	0.00219	12.1167	0.03223
12.1333	0.02695	12.1333	0.00182	12.1333	0.03124
12.15	0.02594	12.15	0.00153	12.15	0.03046
12.1667	0.02509	12.1667	0.00124	12.1667	0.02973
12.1833	0.02424	12.1833	8.74E-4	12.1833	0.029
12.2	0.02354	12.2	5.08E-4	12.2	0.02832
12.2167	0.02285	12.2167	2.17E-4	12.2167	0.02764
12.2333	0.02209	12.2333	0	12.2333	0.02696
12.25	0.02148	12.25	5.57E-6	12.25	0.02629
12.2667	0.0209	12.2667	2.34E-4	12.2667	0.02587
12.2833	0.02028	12.2833	3.14E-4	12.2833	0.02561
12.3	0.01982	12.3	3.94E-4	12.3	0.02535
12.3167	0.0193	12.3167	3.25E-4	12.3167	0.02503
12.3333	0.01881	12.3333	4.05E-4	12.3333	0.02477
12.35	0.01842	12.35	4.85E-4	12.35	0.02446
12.3667	0.01808	12.3667	5.65E-4	12.3667	0.0243
12.3833	0.01769	12.3833	6.45E-4	12.3833	0.0242
12.4	0.01732	12.4	7.25E-4	12.4	0.02404
12.4167	0.01703	12.4167	9.53E-4	12.4167	0.02389
12.4333	0.01674	12.4333	0.00111	12.4333	0.02378
12.45	0.01642	12.45	0.00126	12.45	0.02363
